# Supplementary material for: Growth Temperature Influence on Atomic-Layer-Deposited In2O3 Thin Films and Their Application in Inorganic Perovskite Solar Cells
Source: Nanomaterials (Basel). 2021 Aug 11;11(8):2047. doi: 10.3390/nano11082047 (PMC8399107; doi:10.3390/nano11082047)
Supplement: Supplementary file 1 [file nanomaterials-11-02047-s001.zip]

Archive with 1 entries (1 files):
- nanomaterials-1321435-supplementary.pdf
